# Supplementary material for: Designing and conducting a cluster-randomized trial of ICU admission for the elderly patients: the ICE-CUB 2 study
Source: Ann Intensive Care. 2016 Jul 29;6:74. doi: 10.1186/s13613-016-0161-5 (PMC4967062; doi:10.1186/s13613-016-0161-5)
Supplement: Supplementary file 1 — 10.1186/s13613-016-0161-5 Members of the ICE-CUB 2 study network. [file 13613_2016_161_MOESM1_ESM.xlsx]

## Sheet: Feuil1
Centre	Unit	Name surname	Position	Mail
Saint-Antoine	ICU	Pr GUIDET Bertrand	Head of ICU / local investigator	bertrand.guidet@aphp.fr
	ED	Pr PATERON Dominique	Head of ED	dominique.pateron@aphp.fr
		Dr Youri Yordanov	Local investigator	youri.yordanov@aphp.fr
		Dr DEBUC Erwan	Local investigator	erwan.debuc@aphp.fr
Louis Mourier	ICU	Pr DREYFUSS Didier	Head of ICU	didier.dreyfuss@aphp.fr
		Pr RICARD Jean-Damien	local investigator	jean-damien.ricard@aphp.fr
	ED	Dr BRUN Patrick	Head of ED	patrick.brun@aphp.fr
		Dr LEROY Christophe	local investigator	christophe.leroy@aphp.fr
Avicenne	ICU	Pr COHEN Yves	Head of ICU / local investigator	yves.cohen@aphp.fr
	ED	Pr ADNET Frédéric	Head of ED	frederic.adnet@aphp.fr
		Dr WOIMANT Maguy	Local investigator	maguywoimant@hotmail.com
Cochin	ICU	Pr MIRA Jean-Paul	Head of ICU / local investigator	jean-paul.mira@aphp.fr
	ED	Dr DOUMENC Benoit	Head of ED	benoit.doumenc@aphp.fr
		Dr TAKUN Khalil	local investigator	khalil.takun@aphp.fr
Pitié	ICU	Pr SIMILOWSKI Thomas	Head of ICU / local investigator	thomas.similowski@aphp.fr
	ED	Pr RIOU Bruno	Head of ED	bruno.riou@aphp.fr
		Dr DELERME Samuel	local investigator	samuel.delerme@aphp.fr
Dijon	ICU	Dr QUENOT Jean-Pierre	Head of ICU / local investigator	jean-pierre.quenot@chu-dijon.fr
	ED	Dr HONNART Didier	Head of ICU / local investigator	didier.honnart@chu-dijon.fr
Grenoble	ICU	Dr TIMSIT Jean-François	Head of ICU	jftimsit@chu-grenoble.fr
		Dr GUERIN Pierrick	local investigator	pguerin@chu-grenoble.fr
	ED	Pr CARPENTIER Françoise	Head of ED	fcarpentier@chu-grenoble.fr
		Dr MAIGNAN Maxime	local investigator	MMaignan@chu-grenoble.fr
		Dr MAKHLOUF Foued	local investigator	FMakhlouf@chu-grenoble.fr
Metz	ICU	Dr POUSSEL Jean-François	Head of ICU / local investigator	jf.poussel@chr-metz-thionville.fr
	ED	Dr BRAUN François	Head of ED / local investigator	fr.braun@chr-metz-thionville.fr
Lille	ICU	Pr FOURRIER François	Head of ICU / local investigator	francois.fourrier@chru-lille.fr
	ED	Dr GOLDSTEIN Patrick	Head of ED	patrick.goldstein@chru-lille.fr
		Dr WILLIATTE Pierre	local investigator	Pierre.WILLIATTE@CHRU-LILLE.FR
		Dr GOSSELIN Pierre	local investigator	pierre.gosselin@chru-lille.fr
		Dr WIEL Eric	local investigator	eric.wiel@chru-lille.fr
Aulnay	ICU	Dr SANTOLI Francesco	Head of ICU / local investigator	francesco.santoli@ch-aulnay.fr
	ED	Dr CHARESTAN Pierre	Head of ED	pierre.charestan@ch-aulnay.fr
		Dr POLY Claire	local investigator	claire.poly@gmail.com
Argenteuil	ICU	Dr MENTEC Hervé	Head of ICU / local investigator	herve.mentec@ch-argenteuil.fr
	ED	Dr LE GALL Catherine	Head of ED	catherine.legall@ch-argenteuil.fr
		Dr SAHRAOUI Karima	local investigator	karima.sahraoui@ch-argenteuil.fr
Jean Verdier	ICU	Pr BAILLARD Christophe	Head of ICU / local investigator	christophe.baillard@aphp.fr
	ED	Dr DE PONTUAL Loïc	Head of ED	loic.depontual@aphp.fr
		Dr Nicolas Javaud	local investigator	nicolas.javaud@aphp.fr
St Joseph	ICU	Dr MISSET Benoît	Head of ICU	bmisset@hpsj.fr
		Dr GARROUSTE-ORGEAS Maité	local investigator	mgarrouste@gmail.com
	ED	Dr Ganansia Olivier	Head of ED	oganansia@hpsj.fr
		Dr ROORYCK François-Xavier	local investigator	fxrooryck@hpsj.fr
		Dr AIM jean luc	local investigator	jlaim@hpsj.fr
		Dr EL RIFAI Abudlrazak	local investigator	aelrifai@hpsj.fr
		Dr ROORYCK François-Xavier	local investigator	fxrooryck@hpsj.fr
La Roche sur Yon	ICU	Pr REIGNIER Jean	Head of ICU	jean.reignier@chd-vendee.fr
		Dr MARTIN-LEFEVRE Laurent	local investigator	laurent.martin-lefevre@chd-vendee.fr
	ED	Dr FRADIN Philippe	Head of ED	philippe.fradin@chd-vendee.fr
		Dr Claire Mauriat	local investigator	claire.mauriat@chd-vendee.fr
		Dr CWICKLINSKI Emelyne	local investigator	emelyne21@hotmail.com
Amiens	ICU	Pr DUPONT Hervé	Head of surgical ICU	dupont.herve@chu-amiens.fr
		Pr SLAMA Michel	Head of medical ICU / local investigator	slama.michel@chu-amiens.fr
	ED	Dr AMMIRATI Christine	Head of ED	christine.ammirati@chu-amiens.fr
		Dr GALLOU Justine	local investigator	justinegud@aol.com
Tenon	ICU	Pr FARTOUKH Muriel	Head of ICU	muriel.fartoukh@aphp.fr
		Dr DJIBRE Michel	local investigator	michel.djibre@aphp.fr
	ED	Dr RAY Patrick	Head of ED	patrick.ray@aphp.fr
		Dr ROUFF Edwin	local investigator	edwinrouff@hotmail.fr
Clermont-Ferrand	ICU	Pr SOUWEINE Bertrand	Head of ICU	bsouweine@chu-clermontferrand.fr
		Dr AIT HSSAIN Ali	local investigator	aait_hssain@chu-clermontferrand.fr
	ED	Pr SCHMIDT Jeannot	Head of ED	jschmidt@chu-clermontferrand.fr
		Dr PIC Daniel	local investigator	dpic@chu-clermontferrand.fr
		Dr MOUSTAFA Farès	local investigator	fmoustafa@chu-clermontferrand.fr
Angers	ICU	Pr MERCAT Alain	Head of ICU	almercat@chu-angers.fr
		Pr LEROLLE Nicolas	local investigator	nilerolle@chu-angers.fr
	ED	Pr ROY Pierre-Marie	Head of ED / local investigator	pmroy@chu-angers.fr
Lariboisière	ICU	Pr BAUD Frédéric	Head of ICU / local investigator	frederic.baud@aphp.fr
	ED	Pr PLAISANCE Patrick	Head of ED	patrick.plaisance@aphp.fr
		Dr Sophie Montagnon	local investigator	sophie.montagnon@aphp.fr
		Dr GALICHON Bertrand	local investigator	bertrand.galichon@aphp.fr
Bichat	ICU	Pr WOLFF Michel	Head of ICU	michel.wolff@aphp.fr
		Dr MOURVILLIER Bruno	local investigator	bruno.mourvillier@aphp.fr
	ED	Pr CASALINO Enrique	Head of ED	enrique.casalino@aphp.fr
		Dr CHOQUET Christophe	local investigator	christophe.choquet@aphp.fr
		Dr BERNARD	local investigator	jce.bernard@gmail.com
		Dr JUILLIEN Gaëlle	local investigator	gaelle.juillien@aphp.fr
HEGP	ICU	Pr FAGON Jean-Yves	Head of ICU	jean-yves.fagon@aphp.fr
		Dr GUEROT Emmanuel	local investigator	emmanuel.guerot@aphp.fr
	ED	Pr JUVIN Philippe	Head of ED	philippe.juvin@aphp.fr
		Dr PATZAK Anabela	local investigator	anabela.patzak@aphp.fr
St Denis	ICU	Dr VERDIERE Bruno	Head of ICU	bruno.verdiere@ch-stdenis.fr
		Dr IOOS Vincent	local investigator	vincent.ioos@yahoo.fr
	ED	Dr KOUKA Marie-clément	Head of ED	mckouka10@aol.fr
		Dr BERTHOUMIEU Audrey	local investigator	audreyberthoumieu@yahoo.fr.
Bicêtre	ICU	Dr RICHARD Christian	Head of ICU	christian.richard@aphp.fr
		Dr ANGUEL Nadia	local investigator	nadia.anguel@aphp.fr
	ED	Dr Raphael Maurice	Head of ED	maurice.raphael@aphp.fr
		Dr SARNEL Sophie	local investigator	sophie.sarnel@aphp.fr
		Dr DIEZ Stéphane	local investigator	stephane.diez@aphp.fr
Ambroise Paré	ICU	Dr VIEILLARD BARON Antoine	Head of ICU / local investigator	antoine.vieillard-baron@aphp.fr
	ED	Dr BEAUNE Sébastien	Head of ED	sebastien.beaune@aphp.fr
		Dr GRENET Julie	local investigator	julie.grenet@aphp.fr
ICU : intensive care unit; ED : Emengency department
